# Supplementary material for: Understanding Blood versus Blond Orange Consumption: A Cross-Cultural Study in Four Countries
Source: Foods. 2022 Sep 2;11(17):2686. doi: 10.3390/foods11172686 (PMC9455469; doi:10.3390/foods11172686)
Supplement: Supplementary file 1 [file foods-11-02686-s001.zip]

Archive with 1 entries (1 files):
- foods-1872493-supplementary.pdf
